# Supplementary material for: Long-Term Clinical Consequences of Severe Oral Mucositis in Survivors of Lip, Oral Cavity, and Pharynx Cancer Versus Leukemia: A Propensity-Score-Matched Comparative Cohort Study Using Real-World Data
Source: Med Sci (Basel). 2026 Mar 18;14(1):142. doi: 10.3390/medsci14010142 (PMC13027842; doi:10.3390/medsci14010142)
Supplement: Supplementary file 1 [file medsci-14-00142-s001.zip]

Archive with 1 entries (1 files):
- medsci-4189637-supplementary.pdf
